# Supplementary material for: Changes in the Metabolism of GD2-Specific Murine CAR-T Cells After Co-Culturing with Melanoma
Source: Int J Mol Sci. 2026 Jun 4;27(11):5093. doi: 10.3390/ijms27115093 (PMC13256618; doi:10.3390/ijms27115093)
Supplement: Supplementary file 1 [file ijms-27-05093-s001.zip]

Archive with 2 entries (2 files):
- ijms-4316293-supplementary-s1.jpg
- ijms-4316293-supplementary-s2.jpg
